# Supplementary material for: TMExplorer: A tumour microenvironment single-cell RNAseq database and search tool
Source: PLoS One. 2022 Sep 9;17(9):e0272302. doi: 10.1371/journal.pone.0272302 (PMC9462821; doi:10.1371/journal.pone.0272302)
Supplement: S1 Table — The metadata table contains information such as GEO accession, author, journal, year, PMID, sequencing technology, expression score type(s), source organism, type of cancer, number of patients, tumours, cells and genes, and the database that the data was obtained from. (XLSX) [file pone.0272302.s003.xlsx]

## Sheet: Sheet1
Reference	accession	author	journal	year	PMID	Technology	score_type	signatures	cell_labels	Organism	tumor_type	summary	patients	tumours	cells	genes	TME	Link_to_Data	Database	signature_link	expression_link	truth_label_link	sparse_expression_link
Patel_Science_2014	GSE57872	Patel	Science	2014	24925914	SMART-seq	TPM	N	Y	Human	Glioblastoma	5 human primary glioblastoma tumors	5	5	1456	5796	Y	https://www.ncbi.nlm.nih.gov/geo/query/acc.cgi?acc=GSE57872	GEO		https://ndownloader.figshare.com/files/27622769?private_link=eefdec54597d05840ef9	https://ndownloader.figshare.com/files/27622763?private_link=eefdec54597d05840ef9	https://ndownloader.figshare.com/files/27622766?private_link=eefdec54597d05840ef9
Tirosh_Science_2016a	GSE72056	Tirosh	Science	2016	27124452	SMART-seq2	TPM	Y	Y	Human	Metastatic melanoma	19 human melanoma tumors	19	19	4645	23686	Y	https://www.ncbi.nlm.nih.gov/geo/query/acc.cgi?acc=GSE72056	GEO	https://ndownloader.figshare.com/files/27622814?private_link=f3720f94a2a9e8f2eaa7	https://ndownloader.figshare.com/files/27622811?private_link=f3720f94a2a9e8f2eaa7	https://ndownloader.figshare.com/files/27622805?private_link=f3720f94a2a9e8f2eaa7	https://ndownloader.figshare.com/files/27622808?private_link=f3720f94a2a9e8f2eaa7
Tirosh_Nature_ 2016b	GSE70630	Tirosh	Nature	2016	27806376	SMART-seq2	TPM	Y	Y	Human	Oligodendroglioma	6 human oligodendroglioma tumors	6	6	4347	23686	Y	https://www-ncbi-nlm-nih-gov.proxy1.lib.uwo.ca/geo/query/acc.cgi?acc=GSE70630	GEO	https://ndownloader.figshare.com/files/27622790?private_link=edb5b54eb3dfeb73c4d4	https://ndownloader.figshare.com/files/27622787?private_link=edb5b54eb3dfeb73c4d4	https://ndownloader.figshare.com/files/27622781?private_link=edb5b54eb3dfeb73c4d4	https://ndownloader.figshare.com/files/27622784?private_link=edb5b54eb3dfeb73c4d4
Venteicher_Science_2017	GSE89567	Venteicher	Science	2017	28360267	SMART-seq2	TPM	N	N	Human	Astrocytoma	10 human IDH-mutant Astrocytoma tumors	10	10	6341	23686	Y	https://www.ncbi.nlm.nih.gov/geo/query/acc.cgi?acc=GSE89567	GEO		https://ndownloader.figshare.com/files/27622874?private_link=f51cbc9f4da4f9c89b91		https://ndownloader.figshare.com/files/27622868?private_link=f51cbc9f4da4f9c89b91
Li_Nature_Genetics_2017	GSE81861	Li	Nature Genetics	2017	28319088	Fluidigm C1	Raw counts	Y	Y	Human	Colorectal cancer	11 human primary colorectal cancer tumors	11	11	375	57241	Y	https://www.ncbi.nlm.nih.gov/geo/query/acc.cgi?acc=GSE81861	GEO	https://ndownloader.figshare.com/files/27622847?private_link=a554e820e154f91bfc01	https://ndownloader.figshare.com/files/27622844?private_link=a554e820e154f91bfc01	https://ndownloader.figshare.com/files/27622838?private_link=a554e820e154f91bfc01	https://ndownloader.figshare.com/files/27622841?private_link=a554e820e154f91bfc01
Chung_Nature_Commun_2017	GSE75688	Chung	Nature Comm	2017	28474673	Fluidigm C1	TPM	Y	Y	Human	Breast cancer	11 human primary breast cancer tumors	11	11	563	57915	Y	https://www.ncbi.nlm.nih.gov/geo/query/acc.cgi?acc=GSE75688	GEO	https://ndownloader.figshare.com/files/27187973?private_link=170e7714d064a7ac9bd4	https://ndownloader.figshare.com/files/27187967?private_link=170e7714d064a7ac9bd4	https://ndownloader.figshare.com/files/27187964?private_link=170e7714d064a7ac9bd4	https://ndownloader.figshare.com/files/27187970?private_link=170e7714d064a7ac9bd4
Puram_Cell_2017	GSE103322	Puram	Cell	2017	29198524	SMART-seq2	TPM	Y	Y	Human	Head and neck cancer	18 human primary oral cavity tumors and 5 lymph node metastases	18	23	5902	21884	Y	https://www.ncbi.nlm.nih.gov/geo/query/acc.cgi?acc=GSE103322	GEO	https://ndownloader.figshare.com/files/27622910?private_link=b9b515fe74923aa8fd15	https://ndownloader.figshare.com/files/27622907?private_link=b9b515fe74923aa8fd15	https://ndownloader.figshare.com/files/27622901?private_link=b9b515fe74923aa8fd15	https://ndownloader.figshare.com/files/27622904?private_link=b9b515fe74923aa8fd15
Giustacchini_Nature_Med_2017	GSE76312	Giustacchini	Nature Med	2017	28504724	SMART-seq2	RPKM	N	N	Human	Chronic myeloid leukemia	20 human bone marrow aspirates	20	20	2287	23384	Y	https://www-ncbi-nlm-nih-gov.proxy1.lib.uwo.ca/geo/query/acc.cgi?acc=GSE76312	GEO		https://ndownloader.figshare.com/files/27622829?private_link=9a8cefefbdf67cc9df05		https://ndownloader.figshare.com/files/27622826?private_link=9a8cefefbdf67cc9df05
Filbin_Science_2018	GSE102130	Filbin	Science	2018	29674595	SMART-seq2	TPM	N	Y	Human	H3 K27M-mutant glioma	6 human primary H3K27M-glioma tumors	6	6	4058	23686	Y	https://www.ncbi.nlm.nih.gov/geo/query/acc.cgi?acc=GSE102130	GEO		https://ndownloader.figshare.com/files/27622895?private_link=b166733427c2d1f5606f	https://ndownloader.figshare.com/files/27622889?private_link=b166733427c2d1f5606f	https://ndownloader.figshare.com/files/27622892?private_link=b166733427c2d1f5606f
Jerby-Arnon_Cell_2018	GSE115978	Jerby-Arnon	Cell	2018	30388455	SMART-seq2	Raw counts	Y	Y	Human	Melanoma	33 human melanoma tumors	31	33	7186	23686	Y	https://www.ncbi.nlm.nih.gov/geo/query/acc.cgi?acc=GSE115978	GEO	https://ndownloader.figshare.com/files/27622949?private_link=7190092fd5736794bd2d	https://ndownloader.figshare.com/files/27622946?private_link=7190092fd5736794bd2d	https://ndownloader.figshare.com/files/27622934?private_link=7190092fd5736794bd2d	https://ndownloader.figshare.com/files/27622937?private_link=7190092fd5736794bd2d
Van Galen_Cell_2019	GSE116256	Van Galen	Cell	2019	30827681	Seq-Well	Raw counts	N	Y	Human	Acute myeloid leukemia	40 human bone marrow aspirates	21	40	23383	27899	Y	https://www.ncbi.nlm.nih.gov/geo/query/acc.cgi?acc=GSE116256	GEO		https://ndownloader.figshare.com/files/27622964?private_link=03491e183d2ee91816a3		https://ndownloader.figshare.com/files/27622961?private_link=03491e183d2ee91816a3
Ting_Cell_Reports_2014	GSE51372	Ting	Cell Reports	2014	25242334	ABI 5500XL	Raw counts	N	N	Mice	Pancreatic cancer	5 mice with pancreatic cancer, 1 mouse embryonic fibroblast cell line, 1 mouse pancreatic cancer cell line, 1 control mouse	8	8	187	29018	N	https://www.ncbi.nlm.nih.gov/geo/query/acc.cgi?acc=GSE51372	GEO		https://ndownloader.figshare.com/files/27623048?private_link=627bf8f66789a0684558		https://ndownloader.figshare.com/files/27623045?private_link=627bf8f66789a0684558
Miyamoto_Science_2015	GSE67980	Miyamoto	Science	2015	26383955	ABI SOLiD	RPM	N	N	Human	Prostate cancer	18 patients with metastatic prostate cancer, 4 patients with localized prostate cancer, 12 bulk primary prostate tumors, 4 prostate cancer cell lines	13	13	169	21696	N	https://www.ncbi.nlm.nih.gov/geo/query/acc.cgi?acc=GSE67980	GEO		https://ndownloader.figshare.com/files/27622775?private_link=3103b6244c7aa7659eda		https://ndownloader.figshare.com/files/27622772?private_link=3103b6244c7aa7659eda
Jordan_Nature_2016	GSE75367	Jordan	Nature	2016	27556950	Truseq	RPM	N	N	Human	Breast cancer	2 ER+/HER2- breast cancer patients, 14 triple negative breast cancer patients	16	16	74	23368	N	https://www.ncbi.nlm.nih.gov/geo/query/acc.cgi?acc=GSE75367	GEO		https://ndownloader.figshare.com/files/27622823?private_link=2805e102c335b9e71f15		https://ndownloader.figshare.com/files/27622820?private_link=2805e102c335b9e71f15
Azizi_Cell_2018	GSE114727	Azizi	Cell	2018	29961579	inDROP	Raw counts	N	N	Human	Breast cancer	8 human breast carcinomas	8	8	46016	14875	N	https://www.ncbi.nlm.nih.gov/geo/query/acc.cgi?acc=GSE114727	GEO		https://ndownloader.figshare.com/files/27622922?private_link=57984efd32a0643b29ed		https://ndownloader.figshare.com/files/27622919?private_link=57984efd32a0643b29ed
Lambrechts_Nature_Med_2018	E-MTAB-6149, E-MTAB-6653,	Lambrechts	Nature Med	2018	29988129	10x Genomics	Raw counts	Y	Y	Human	Non-small cell lung cancer	5 human non metastatic lung squamous carcinoma tumors	5	19	51775	22533	Y	https://www-ebi-ac-uk.proxy1.lib.uwo.ca/arrayexpress/experiments/E-MTAB-6149/	ArrayExpress	https://ndownloader.figshare.com/files/27237953?private_link=cc7e42d69af7eff43862	https://ndownloader.figshare.com/files/27237950?private_link=cc7e42d69af7eff43862	https://ndownloader.figshare.com/files/27237944?private_link=cc7e42d69af7eff43862	https://ndownloader.figshare.com/files/27237947?private_link=cc7e42d69af7eff43862
Davidson_bioRxiv_2018	E-MTAB-7427	Davidson	bioRxiv	2018		SMART-seq2	TPM	N	N	Mice	Melanoma	Mouse tumors	0	0	6422	26946	Y	https://www.ebi.ac.uk/arrayexpress/experiments/E-MTAB-7427/	ArrayExpress		https://ndownloader.figshare.com/files/27238016?private_link=bb37c396cd13864b2da1		https://ndownloader.figshare.com/files/27238019?private_link=bb37c396cd13864b2da1
Peng_Cell_Research_2019	CRA001160	Peng	Cell Research	2019	31273297	10x Genomics	Raw counts	Y	Y	Human	Pancreatic ductal adenocarcinoma	24 human primary pancreatic ductal adenocarcinoma tumors, 11 control pancreases	34	35	57530	24005	Y	ftp://download.big.ac.cn/gsa/CRA001160/other_files	GSA	https://ndownloader.figshare.com/files/27234578?private_link=3dca302367c46116fc60	https://ndownloader.figshare.com/files/27234572?private_link=3dca302367c46116fc60	https://ndownloader.figshare.com/files/27234533?private_link=3dca302367c46116fc60	https://ndownloader.figshare.com/files/27234575?private_link=3dca302367c46116fc60
Darmanis_Cell_Reports_2017	GSE84465	Darmanis	Cell Reports	2017	29091775	SMART-seq2	Raw counts	N	Y	Human	Glioblastoma	4 human glioblastoma tumors	4	4	3589	23465	Y	https://www.ncbi.nlm.nih.gov/geo/query/acc.cgi?acc=GSE84465	GEO		https://ndownloader.figshare.com/files/27622856?private_link=a944285b8b6f7c28cf59		https://ndownloader.figshare.com/files/27622853?private_link=a944285b8b6f7c28cf59
Kumar_Cell_Reports_2018	GSE121861	Kumar	Cell Reports	2018	30404002	10x Genomics	TPM	N	N	Mice	Multiple tumor types	1 mouse melanoma tumour, 1 mouse breast mammary carcinoma tumour, 1 mouse Lewis lung carcinoma tumor, 2 different mouse colon carcinoma tumors, 1 mouse fibrosarcoma tumor	12	12	10473	27998	Y	https://www.ncbi.nlm.nih.gov/geo/query/acc.cgi?acc=GSE121861	GEO		https://ndownloader.figshare.com/files/27622970?private_link=805049b72529ca68e60c		https://ndownloader.figshare.com/files/27622967?private_link=805049b72529ca68e60c
Zhao_BMC_Med_Genomics_2019	GSE132172	Zhao	BMC Med Genomics	2019	31151460	Fluidigm C1	Other normalization	N	N	Human	Glioblastoma	1 human glioblastoma cancer cell line, 1 normal neural stem cell line	0	0	134	21209	Y	https://www.ncbi.nlm.nih.gov/geo/query/acc.cgi?acc=GSE132172	GEO		https://ndownloader.figshare.com/files/27622976?private_link=75ab0eb8a514efd38279		https://ndownloader.figshare.com/files/27622973?private_link=75ab0eb8a514efd38279
Chen_Cell_Res_2020	GSE150430	Chen	Cell Res	2020	32686767	10x Genomics	Other normalization	N	Y	Human	Nasopharyngeal carcinoma	15 human nasopharyngeal carcinoma tumours	15	15	48584	24720	Y	https://www.ncbi.nlm.nih.gov/geo/query/acc.cgi?acc=GSE150430	GEO		https://ndownloader.figshare.com/files/27830157?private_link=cc4d2a13d51c3128c779	https://ndownloader.figshare.com/files/27853611?private_link=cc4d2a13d51c3128c779	https://ndownloader.figshare.com/files/27830154?private_link=cc4d2a13d51c3128c779
Lin_Genome_Med_2020	GSE154778	Lin	Genome Med	2020	32988401	10x Genomics	Raw counts	Y	N	Human	Pancreatic ductal adenocarcinoma	16 human pancreatic ductal adenocarcinoma tumours	16	16	14926	22217	Y	https://www.ncbi.nlm.nih.gov/geo/query/acc.cgi?acc=GSE154778	GEO	https://ndownloader.figshare.com/files/27830181?private_link=c0baee4dea7dbb68fd08	https://ndownloader.figshare.com/files/27830178?private_link=c0baee4dea7dbb68fd08		https://ndownloader.figshare.com/files/27830175?private_link=c0baee4dea7dbb68fd08
Gillen_Cell_Rep_2020	GSE125969	Gillen	Cell Rep	2020	32783945	10x Genomics	Raw counts	N	Y	Human	Ependymoma	26 human ependymoma tumours	26	26	18500	23580	Y	https://www.ncbi.nlm.nih.gov/geo/query/acc.cgi?acc=GSE125969	GEO		https://ndownloader.figshare.com/files/27830190?private_link=4e1249cd824f936c98ad	https://ndownloader.figshare.com/files/27853614?private_link=4e1249cd824f936c98ad	https://ndownloader.figshare.com/files/27830187?private_link=4e1249cd824f936c98ad
Zhang_Cell_Rep_2019	GSE134520	Zhang	Cell Rep	2019	31067475	10x Genomics	Raw counts	N	N	Human	Gastric cancer	13 human gastric tumours	9	13	56440	22910	Y	https://www.ncbi.nlm.nih.gov/geo/query/acc.cgi?acc=GSE134520	GEO		https://ndownloader.figshare.com/files/27830205?private_link=0dbf506f42a188b0d9a6		https://ndownloader.figshare.com/files/27830202?private_link=0dbf506f42a188b0d9a6
Yeo_Elife_2020	GSE123366	Yeo	Elife	2020	32840210	10x Genomics	Raw counts	N	N	Mice	Breast cancer	4 mouse breast cancer tumours		4	13745	31053	Y	https://www.ncbi.nlm.nih.gov/geo/query/acc.cgi?acc=GSE123366	GEO		https://ndownloader.figshare.com/files/27830220?private_link=f589d5949feeb3670ebf		https://ndownloader.figshare.com/files/27830217?private_link=f589d5949feeb3670ebf
Gao_Nat_Biotechnol_2021_1	GSE148673	Gao	Nat Biotechnol	2021	33462507	10x Genomics	Raw counts	N	N	Human	Anaplastic thyroid cancer	5 human anaplastic thyroid tumours, batch correction between samples has not been done.		5	19568	33540	Y	https://www.ncbi.nlm.nih.gov/geo/query/acc.cgi?acc=GSE148673	GEO		https://ndownloader.figshare.com/files/28004730		https://ndownloader.figshare.com/files/28004727
Gao_Nat_Biotechnol_2021_2	GSE148673	Gao	Nat Biotechnol	2021	33462507	10x Genomics	Raw counts	N	N	Human	Breast ductal carcinoma	1 breast ductal carcinoma tumour, batch correction between samples has not been done.		1	1480	33694	Y	https://www.ncbi.nlm.nih.gov/geo/query/acc.cgi?acc=GSE148674	GEO		https://ndownloader.figshare.com/files/28004736		https://ndownloader.figshare.com/files/28004733
Gao_Nat_Biotechnol_2021_3	GSE148673	Gao	Nat Biotechnol	2021	33462507	10x Genomics	Raw counts	N	N	Human	Triple negative breast cancer	3 triple negative breast cancer tumours, batch correction between samples has not been done.		3	2663	33964	Y	https://www.ncbi.nlm.nih.gov/geo/query/acc.cgi?acc=GSE148675	GEO		https://ndownloader.figshare.com/files/28004748		https://ndownloader.figshare.com/files/28004745
Gao_Nat_Biotechnol_2021_4	GSE148673	Gao	Nat Biotechnol	2021	33462507	10x Genomics	Raw counts	N	N	Human	Triple negative breast cancer	2 triple negative breast cancer tumours, batch correction between samples has not been done.		2	6281	33538	Y	https://www.ncbi.nlm.nih.gov/geo/query/acc.cgi?acc=GSE148676	GEO		https://ndownloader.figshare.com/files/28004754		https://ndownloader.figshare.com/files/28004751
Gao_Nat_Biotechnol_2021_5	GSE148673	Gao	Nat Biotechnol	2021	33462507	10x Genomics	Raw counts	N	N	Human	Breast invasive ductal carcinoma	2 breast invasive ductal carcinoma tumours, batch correction between samples has not been done.		2	6209	33540	Y	https://www.ncbi.nlm.nih.gov/geo/query/acc.cgi?acc=GSE148677	GEO		https://ndownloader.figshare.com/files/28004742		https://ndownloader.figshare.com/files/28004739
Paulson_Nat_Commun_2018	GSE118056	Paulson	Nature Communications	2018	30250229	10x Genomics	Raw counts	N	N	Human	Merkel cell carcinoma	2 human primary merkel cell carcinoma tumors and 2 paired normal samples	1	2	25066	11072	Y	https://www.ncbi.nlm.nih.gov/geo/query/acc.cgi?acc=GSE118056	GEO		https://figshare.com/ndownloader/files/35143510		https://figshare.com/ndownloader/files/35143507
Bautista_Nat_Commun_2021	GSE147520	Bautista	Nature Communications	2021	33597545	10x Genomics	Raw counts	Y	N	Human	Thymic cancer	7 human primary thymic cancer tumors	5	7	74780	33694	Y	https://www.ncbi.nlm.nih.gov/geo/query/acc.cgi?acc=GSE147520	GEO	https://figshare.com/ndownloader/files/35100013	https://figshare.com/ndownloader/files/35037373		https://figshare.com/ndownloader/files/35037376
Paulson_Nat_Commun_2018	GSE117988	Paulson	Nature Communications	2018	30250229	10x Genomics	Raw counts	N	N	Human	Merkel cell carcinoma	2 primary merkel cell carcinoma tumors from 1 patient at 2 timepoints.	1	2	7432	21861	Y	https://www.ncbi.nlm.nih.gov/geo/query/acc.cgi?acc=GSE117988	GEO		https://figshare.com/ndownloader/files/35143519		https://figshare.com/ndownloader/files/35143516
Kim_Genome_Bio_2015	GSE69405	Kim	Genome Biology	2015	26084335	SMART-seq	TPM	N	N	Human	Lung adenocarcinoma	2 primary lung adenocarcinoma tumors from. patients.	2	2	201	57820	Y	https://www.ncbi.nlm.nih.gov/geo/query/acc.cgi?acc=GSE69405	GEO		https://figshare.com/ndownloader/files/35058712		https://figshare.com/ndownloader/files/35058709
Aynaud_Cell_Rep_2020	GSE130025	Aynaud	Cell Reports	2020	32049009	10x Genomics	Raw counts	N	N	Human	Ewing sarcoma	3 Ewing sarcoma patient-derived xenografts (PDXs) samples	3	3	97	56764	Y	https://www.ncbi.nlm.nih.gov/geo/query/acc.cgi?acc=GSE130025	GEO		https://figshare.com/ndownloader/files/35143537		https://figshare.com/ndownloader/files/35143534
Song_Nat_Commun_2022	GSE176031	Song	Nature Communications	2022	35013146	Seq-Well S^3	Raw counts	Y	N	Human	Prostate cancer	6 prostate biopsies from 3 different patients, 4 radical prostatectomies with tumor-only samples from 4 patients, and 4 radical prostatectomies with matched normal samples from 4 patients.	11	14	53765	19665	Y	https://www.ncbi.nlm.nih.gov/geo/query/acc.cgi?acc=GSE176031	GEO	https://figshare.com/ndownloader/files/35100571	https://figshare.com/ndownloader/files/35059330		https://figshare.com/ndownloader/files/35059339
Liu_Nat_Commun_2021	GSE162025	Liu	Nature Communications	2021	33531485	10x Genomics	Raw counts	Y	N	Human	Nasopharyngeal carcinoma	10 nasopharyngeal carcinoma tumour-blood paired samples	10	20	176447	20930	Y	https://www.ncbi.nlm.nih.gov/geo/query/acc.cgi?acc=GSE162025	GEO	https://figshare.com/ndownloader/files/35100796	https://figshare.com/ndownloader/files/35060257		https://figshare.com/ndownloader/files/35060314
Kurten_Nat_Commun_2021	GSE164690	Kurten	Nature Communications	2021	34921143	10x Genomics	Raw counts	Y	N	Human	Head and neck squamous cell carcinoma	18 primary head and neck squamous cell carcinoma tumors	18	18	61221	33545	Y	https://www.ncbi.nlm.nih.gov/geo/query/acc.cgi?acc=GSE164690	GEO	https://figshare.com/ndownloader/files/35100820	https://figshare.com/ndownloader/files/35060896		https://figshare.com/ndownloader/files/35060884
Gojo_Cancer_Cell_2020	GSE141460	Gojo	Cancer Cell	2020	32663469	SMART-seq2	TPM	Y	Y	Human	Ependymoma	20 fresh surgical tumor specimens from 18 EPN patients, eight patient-derived cell models, and two patient-derived xenograft (PDX) models	18	22	6739	20447	Y	https://www.ncbi.nlm.nih.gov/geo/query/acc.cgi?acc=GSE141460	GEO	https://figshare.com/ndownloader/files/35100955	https://figshare.com/ndownloader/files/35060920	https://figshare.com/ndownloader/files/35100952	https://figshare.com/ndownloader/files/35060923
Zhang_Cell_2020	GSE146771	Zhang	Cell	2020	32302573	SMART-seq2	TPM	Y	N	Human	Colon cancer	18 colorectal cancer patients. All patients except 5 had paired tumor and adjacent normal samples obtained.	18	18	43817	13538	Y	https://www.ncbi.nlm.nih.gov/geo/query/acc.cgi?acc=GSE146771	GEO	https://figshare.com/ndownloader/files/35143543	https://figshare.com/ndownloader/files/35143549		https://figshare.com/ndownloader/files/35143546
Steele_Nat_Cancer_2021	GSE155698	Steele	Nature Cancer	2021	34296197	10x Genomics	Raw counts	N	N	Human	Pancreatic ductal adenocarcinoma	16 PDAC tissue samples	16	16	55652	32738	Y	https://www.ncbi.nlm.nih.gov/geo/query/acc.cgi?acc=GSE155698	GEO		https://figshare.com/ndownloader/files/35145217		https://figshare.com/ndownloader/files/35145919
Lee_Clin_Cancer_Res_2021	GSE156405	Lee	Clinical Cancer Research	2021	34426439	10x Genomics	Raw counts	Y	N	Human	Pancreatic ductal adenocarcinoma	3 PDAC metastatic tissue samples	3	3	17889	33694	Y	https://www.ncbi.nlm.nih.gov/geo/query/acc.cgi?acc=GSE156405	GEO	https://figshare.com/ndownloader/files/35101153	https://figshare.com/ndownloader/files/35146015		https://figshare.com/ndownloader/files/35146012
Moncada_Nat_Biotech_2020	GSE111672	Moncada	Nature Biotechnology	2020	31932730	inDROP	Raw counts	N	N	Human	Pancreatic ductal adenocarcinoma	11 primary pancreatic cancer tissue samples sequenced from 6 patients.	11	6	19738	4343	Y	https://www.ncbi.nlm.nih.gov/geo/query/acc.cgi?acc=GSE111672	GEO		https://figshare.com/ndownloader/files/35146159		https://figshare.com/ndownloader/files/35146156
Wu_Nat_Commun_2021	GSE148071	Wu	Nature Communications	2021	33953163	10x Genomics	Raw counts	N	N	Human	Non-small cell lung cancer	42 primary non-small cell lung cancer tumors	42	42	89887	29527	Y	https://www.ncbi.nlm.nih.gov/geo/query/acc.cgi?acc=GSE148071	GEO		https://figshare.com/ndownloader/files/35146114		https://figshare.com/ndownloader/files/35146117
Kim_NPJ_Precis_Oncol_2022	GSE150290	Kim	NPJ Precision Oncology	2022	35087207	10x Genomics	Raw counts	N	N	Human	Gastric cancer	24 patients with 9 intestinal gastric cancers (IGC) and 15 diffuse gastric cancers (DGC). 47 biopsies consisting of 24 GC lesions and 23 adjacent normals.	24	24	13113	8705	Y	https://www.ncbi.nlm.nih.gov/geo/query/acc.cgi?acc=GSE150290	GEO		https://figshare.com/ndownloader/files/35092948		https://figshare.com/ndownloader/files/35092945
Kumar_Cancer_Discov_2022	GSE183904	Kumar	Cancer Discovery	2022	34642171	10x Genomics	Raw counts	Y	N	Human	Gastric cancer	48 primary gastric cancer tumor samples, ranging from stages I to IV, distinct histologic subtypes (diffuse and intestinal), molecular subtypes (TCGA), primary tumors to distant (peritoneal) metastases, and matched normal gastric tissues.	31	48	158641	26571	Y	https://www.ncbi.nlm.nih.gov/geo/query/acc.cgi?acc=GSE183904	GEO	https://figshare.com/ndownloader/files/35101258	https://figshare.com/ndownloader/files/35094250		https://figshare.com/ndownloader/files/35094247
Kim_Nat_Commun_2020	GSE131907	Kim	Nature Communications	2020	32385277	10x Genomics	TPM	Y	Y	Human	Lung adenocarcinoma	11 tumour, 11 distant normal lung, 10 normal lymph node, and 10 metastatic brain tissue samples were obtained from LUAD patients conserving surgery without prior treatment. 7 metastatic lymph node and 4 lung tumour tissue samples from advanced stage LUAD patients were also collected.	44	58	208506	29634	Y	https://www.ncbi.nlm.nih.gov/geo/query/acc.cgi?acc=GSE131907	GEO	https://figshare.com/ndownloader/files/35101438	https://figshare.com/ndownloader/files/35090743	https://figshare.com/ndownloader/files/35101447	https://figshare.com/ndownloader/files/35090773
